# Supplementary material for: Structural insights into the clustering and activation of Tie2 receptor mediated by Tie2 agonistic antibody
Source: Nat Commun. 2021 Nov 1;12:6287. doi: 10.1038/s41467-021-26620-1 (PMC8560823; doi:10.1038/s41467-021-26620-1)
Supplement: Supplementary file 3 — Source Data [file 41467_2021_26620_MOESM3_ESM.xlsx]

## Sheet: Fig.1b
Sample		Akt	pAkt	pAkt/Akt ratio	Relative pAkt/Akt (fold to control)
Control		10629	2345.94	0.220711	1
COMP-Angpt1		8516.48	11843.5	1.39066	6.3008
11C4	0.1 ug/ml	11275.3	5856.6	0.519418	2.35338
	1 ug/ml	10392.2	6334.84	0.609577	2.76188
	10 ug/ml	9088.25	9908.18	1.09022	4.93957
4A4	0.1 ug/ml	11691.1	2695.3	0.230543	1.04454
	1 ug/ml	9563.96	3392.96	0.354765	1.60737
	10 ug/ml	10466.4	9979.72	0.953503	4.32014
4C2	0.1 ug/ml	8481.01	2111.77	0.249	1.12817
	1 ug/ml	10587	9686.13	0.914912	4.14529
	10 ug/ml	9960.01	11703.5	1.17505	5.32394
5F4	0.1 ug/ml	10678.5	2711.38	0.25391	1.15042
	1 ug/ml	10389.5	8285.77	0.797514	3.61338
	10 ug/ml	4854.67	3308.11	0.681429	3.08743
Sample		Akt	pAkt	pAkt/Akt ratio	Relative pAkt/Akt (fold to control)
Control		10798.2	1197.23	0.110874	1
COMP-Angpt1		9713.89	7309.38	0.752466	6.7867
3B2	0.1 ug/ml	11617	2316.06	0.199368	1.79816
	1 ug/ml	11047.3	9843.79	0.891058	8.0367
	10 ug/ml	11453.1	10851.8	0.947495	8.54572
3E12	0.1 ug/ml	11180.3	1133.48	0.101382	0.914388
	1 ug/ml	11701.4	3338.13	0.285276	2.57298
	10 ug/ml	11072.6	10688.1	0.965273	8.70607
3H7	0.1 ug/ml	12278.8	1767.84	0.143975	1.29855
	1 ug/ml	12288.3	5692.13	0.463215	4.17786
	10 ug/ml	10989.1	13495.3	1.22807	11.0763

## Sheet: Fig.1c
1	Sample		Tie2	pTie2	pTie2/Tie2 ratio	Relative pTie2/Tie2 (fold to control)
	Control		9767.42	4712.98	0.482521	1
	COMP-Angpt1		8289.38	12969.5	1.5646	3.24255
	3H7	0.02 ug/ml	7712.79	4815.38	0.624336	1.29391
		0.1 ug/ml	8759.72	5822.23	0.66466	1.37747
		0.5 ug/ml	8366.08	7521.74	0.899075	1.86329
		2.5 ug/ml	7514.38	10053.8	1.33794	2.77282
		10 ug/ml	7770.72	12135.9	1.56174	3.23663
		50 ug/ml	7717.3	13737.5	1.78009	3.68914
2	Sample		Tie2	pTie2	pTie2/Tie2 ratio	Relative pTie2/Tie2 (fold to control)
	Control		12174.2	3256.38	0.267482	1
	COMP-Angpt1		11625.4	12507.7	1.0759	4.02231
	3H7	0.02 ug/ml	11438.2	4484.62	0.392074	1.4658
		0.1 ug/ml	12929.5	6247.65	0.483207	1.8065
		0.5 ug/ml	12961	8474.69	0.653862	2.44451
		2.5 ug/ml	12128.3	11695.4	0.964307	3.60513
		10 ug/ml	11740.4	12823.2	1.09223	4.08337
		50 ug/ml	12361.1	13761	1.11325	4.16197
3	Sample		Tie2	pTie2	pTie2/Tie2 ratio	Relative pTie2/Tie2 (fold to control)
	Control		13433.7	4759.45	0.354291	1
	COMP-Angpt1		11332.6	12593	1.11121	3.13645
	3H7	0.02 ug/ml	10898.9	3563.55	0.326965	0.922872
		0.1 ug/ml	11981.8	6675.79	0.55716	1.57261
		0.5 ug/ml	11801.6	9670.38	0.819414	2.31283
		2.5 ug/ml	11853.4	10793.5	0.910576	2.57014
		10 ug/ml	11150	13119.1	1.1766	3.32099
		50 ug/ml	12223.3	13285.7	1.08692	3.06787

## Sheet: Fig.4a
1	Sample		Tie2	pTie2	pTie2/Tie2 ratio	Relative pTie2/Tie2 (fold to control)
	Control		11603	2256.33	0.194461	1
	COMP-Angpt1		10141.9	11441.9	1.12818	5.80158
	hTAAB Fab	1 ug/ml	10145.8	3160.43	0.311501	1.60187
		10 ug/ml	8899.05	4194.6	0.471353	2.4239
	hTAAB IgG	1 ug/ml	10051.1	7119.35	0.708318	3.64247
		10 ug/ml	9871.52	9875.45	1.0004	5.14447
2	Sample		Tie2	pTie2	pTie2/Tie2 ratio	Relative pTie2/Tie2 (fold to control)
	Control		16041.8	2689.96	0.167684	1
	COMP-Angpt1		20079.1	24377.5	1.21408	7.24026
	hTAAB Fab	1 ug/ml	17161.5	4268.01	0.248697	1.48312
		10 ug/ml	17989.6	4610.2	0.256271	1.52829
	hTAAB IgG	1 ug/ml	18827.6	8878.23	0.471554	2.81215
		10 ug/ml	21597.5	16904.3	0.782698	4.66768
3	Sample		Tie2	pTie2	pTie2/Tie2 ratio	Relative pTie2/Tie2 (fold to control)
	Control		13955.7	3161.77	0.226558	1
	COMP-Angpt1		15965.7	23168.5	1.45114	6.40519
	hTAAB Fab	1 ug/ml	13669.5	4521.5	0.330772	1.45999
		10 ug/ml	17335.2	8820.2	0.508804	2.2458
	hTAAB IgG	1 ug/ml	17473.9	12849.5	0.735356	3.24578
		10 ug/ml	18278.8	14896.2	0.814947	3.59708

## Sheet: Fig.4b
1	Sample		Akt	pAkt	pAkt/Akt ratio	Relative pAkt/Akt (fold to control)
	Control		20253.2	3487.96	0.172218	1
	COMP-Angpt1		20404.5	24572.2	1.20425	6.99261
	hTAAB Fab	1 ug/ml	20596.9	3165.42	0.153684	0.89238
		10 ug/ml	21860.7	4878.84	0.223179	1.29591
	hTAAB IgG	1 ug/ml	20847.4	14129.3	0.677751	3.93542
		10 ug/ml	21301.2	22040.2	1.0347	6.00805
2	Sample		Akt	pAkt	pAkt/Akt ratio	Relative pAkt/Akt (fold to control)
	Control		22148.2	3108.12	0.140333	1
	COMP-Angpt1		21465.6	23785.9	1.10809	7.89614
	hTAAB Fab	1 ug/ml	23983.1	2120.3	0.0884081	0.629988
		10 ug/ml	25520.6	3134.13	0.122808	0.875117
	hTAAB IgG	1 ug/ml	24169.7	6823.35	0.28231	2.01171
		10 ug/ml	21111.8	15274.4	0.7235	5.1556
3	Sample		Akt	pAkt	pAkt/Akt ratio	Relative pAkt/Akt (fold to control)
	Control		20332.7	3401.66	0.1673	1
	COMP-Angpt1		14364.3	22280.9	1.55113	9.27156
	hTAAB Fab	1 ug/ml	20632.6	3706.64	0.179649	1.07381
		10 ug/ml	20999	6175.28	0.294075	1.75777
	hTAAB IgG	1 ug/ml	18436.5	8556.3	0.464096	2.77403
		10 ug/ml	16270	18684.8	1.14842	6.86443

## Sheet: Fig.5c
Total area of GFP puncta (um2)	Time point	WT Tie2		Dimeric Tie2 mutant		Monomeric Tie2 mutant
		0 min	7.5 min	0 min	7.5 min	0 min	7.5 min
COMP-Angpt1 treatment	Cell 1	0.09	11.5013	2.96116	9.78391	6.69479	5.23567
	Cell 2	2.36034	41.7995	7.03812	32.7015	0.042915	0.858307
	Cell 3	6.60896	39.8684	5.3215	12.66	0.257492	6.30856
	Cell 4	4.84943	15.0204	5.75065	19.9986	4.33445	1.54495
	Cell 5	2.01702	18.754	7.08103	41.6279	0.13	8.36849
	Cell 6	9.61303	23.2601	7.89642	45.8336	1.02997	1.07288
	Cell 7	4.59194	6.69479	1.6737	14.8487	2.14577	0.729561
	Cell 8	3.81947	36.6068	8.92639	15.4495	6.17981	3.30448
	Cell 9	0.386238	15.192	7.93934	15.5354	3.52	1.42
	Cell 10	5.19276	25.1484	4.37737	7.89642	1.93119	1.24455
hTAAB treatment	Cell 1	4.97818	41.1129	0.472069	15.4495	1.97411	1.28746
	Cell 2	3.0899	12.9175	6.05106	18.668174)	1.84536	1.33038
	Cell 3	2.14577	14.1191	8.75473	25.7492	7.38144	0.772476
	Cell 4	4.42028	16.6512	2.10285	19.9556	5.06401	5.79357
	Cell 5	2.31743	17.5095	9.31263	21.8868	6.86645	1.71661
	Cell 6	4.80652	13.9904	1.97411	13.6471	7.72476	0.472068
	Cell 7	5.579	14.2908	6.17981	18.8828	2.44617	0.17
	Cell 8	7.68185	12.2309	8.28266	18.1961	3.04699	4.03404
	Cell 9	8.41141	29.0108	5.53608	14.6341	3.86238	6.00815
	Cell 10	4.11987	23.0026	5.62191	21.0715	2.57492	2.48909

## Sheet: Fig.5f
1	Sample		Tie2	pTie2	pTie2/Tie2 ratio	Relative pTie2/Tie2 (fold to control)			1	Sample		Akt	pAkt	pAkt/Akt ratio	Relative pAkt/Akt (fold to control)
	WT Tie2	Control	9541.67	956.506	0.100245	1				WT Tie2	Control	15169.2	2973.28	0.196007	1
		COMP-Angpt1	10067.8	8935.35	0.887519	8.85349					COMP-Angpt1	15080	14973.6	0.992945	5.06586
		hTAAB	11376.9	11387.2	1.0009	9.98455					hTAAB	15443.7	14975.2	0.969666	4.9471
	Dimeric Tie2 mutant	Control	11404.1	1608.92	0.141083	1				Dimeric Tie2 mutant	Control	15417.4	3204.26	0.207833	1
		COMP-Angpt1	8823.13	6798.77	0.770562	5.46177					COMP-Angpt1	14572.9	15002.9	1.0295	4.95351
		hTAAB	7583.48	9194.18	1.2124	8.59351					hTAAB	15613	15357.2	0.98362	4.73274
	Monomeric Tie2 mutant	Control	10120.7	2431.68	0.240267	1				Monomeric Tie2 mutant	Control	15618.8	2968.96	0.190088	1
		COMP-Angpt1	9608.13	4901.34	0.510124	2.12315					COMP-Angpt1	16604.3	7082.67	0.426557	2.24399
		hTAAB	9425.48	3561.75	0.377885	1.57277					hTAAB	16520.7	3537.01	0.214096	1.1263
2	Sample		Tie2	pTie2	pTie2/Tie2 ratio	Relative pTie2/Tie2 (fold to control)			2	Sample		Akt	pAkt	pAkt/Akt ratio	Relative pAkt/Akt (fold to control)
	WT Tie2	Control	16564.1	1808.18	0.109163	1				WT Tie2	Control	17266.4	2928.1	0.169584	1
		COMP-Angpt1	16911.7	16463.1	0.973471	8.91762					COMP-Angpt1	15809.4	11418.4	0.722254	4.25898
		hTAAB	16214.2	15438.7	0.952169	8.72249					hTAAB	15388.1	10905	0.708664	4.17885
	Dimeric Tie2 mutant	Control	18317.4	2308.89	0.126049	1				Dimeric Tie2 mutant	Control	15537.1	2720.65	0.175106	1
		COMP-Angpt1	17074.5	15457.9	0.905322	7.18229					COMP-Angpt1	15784.1	11966.9	0.758157	4.3297
		hTAAB	16737	15293	0.91372	7.24891					hTAAB	16065.1	12359.3	0.769324	4.39347
	Monomeric Tie2 mutant	Control	16299	2784.89	0.170862	1				Monomeric Tie2 mutant	Control	15486.4	4120.86	0.266095	1
		COMP-Angpt1	15377.2	6177.72	0.401745	2.35128					COMP-Angpt1	16367	6544.64	0.399869	1.50273
		hTAAB	15758.8	7069.13	0.448584	2.62541					hTAAB	17018.1	7046.86	0.41408	1.55613
3	Sample		Tie2	pTie2	pTie2/Tie2 ratio	Relative pTie2/Tie2 (fold to control)			3	Sample		Akt	pAkt	pAkt/Akt ratio	Relative pAkt/Akt (fold to control)
	WT Tie2	Control	15152	1272.06	0.0839536	1				WT Tie2	Control	15014.5	2448.36	0.163066	1
		COMP-Angpt1	15571.3	13149.5	0.844476	10.0588					COMP-Angpt1	16897.5	11640	0.688859	4.22443
		hTAAB	14423.1	14405.3	0.99876	11.8966					hTAAB	15133	10725.6	0.70876	4.34647
	Dimeric Tie2 mutant	Control	13594.3	1481.77	0.108999	1				Dimeric Tie2 mutant	Control	16065.3	2362.77	0.147073	1
		COMP-Angpt1	14157.7	15148.2	1.06996	9.81622					COMP-Angpt1	14864.3	12015.7	0.808363	5.49633
		hTAAB	14005.7	13782.5	0.984066	9.02818					hTAAB	14805.7	13067.3	0.882586	6.00099
	Monomeric Tie2 mutant	Control	14441.7	1833.06	0.126929	1				Monomeric Tie2 mutant	Control	14500	3190.79	0.220055	1
		COMP-Angpt1	14450.7	3084.6	0.213457	1.68171					COMP-Angpt1	15120.5	6500.98	0.429944	1.9538
		hTAAB	15089	1714.89	0.113652	0.895398					hTAAB	14063.7	6946.91	0.49396	2.24471

## Sheet: Fig.6b
1	Sample	Tie2	pTie2	pTie2/Tie2 ratio	Relative pTie2/Tie2 (fold to control)			1	Sample	Akt	pAkt	pAkt/Akt ratio	Relative pAkt/Akt (fold to control)
	Control	22538	7253.97	0.321855	1				Control	25624.1	12499.6	0.487805	1
	mIgG1	20535.7	23035.5	1.12173	3.4852				mIgG1	24635.4	30756.6	1.24847	2.55937
	hIgG1	22559.6	25485.1	1.12968	3.50991				hIgG1	24575.9	30186.1	1.22828	2.51797
	hIgG2	23552.4	14994.6	0.636649	1.97806				hIgG2	23653	18234.2	0.770906	1.58036
	hIgG4	22205.1	23296.1	1.04913	3.25965				hIgG4	21536.6	27119.3	1.25922	2.5814
2	Sample	Tie2	pTie2	pTie2/Tie2 ratio	Relative pTie2/Tie2 (fold to control)			2	Sample	Akt	pAkt	pAkt/Akt ratio	Relative pAkt/Akt (fold to control)
	Control	22497.1	5606	0.249188	1				Control	16559.8	5432.18	0.328035	1
	mIgG1	21116.6	22935.9	1.08615	4.35878				mIgG1	20959.4	23891.2	1.13988	3.47488
	hIgG1	22255.4	19482	0.87538	3.51294				hIgG1	19410.1	24775.6	1.27643	3.89114
	hIgG2	24324.5	11568.6	0.475595	1.90858				hIgG2	23683.4	12105.7	0.511145	1.5582
	hIgG4	27804.2	20647.5	0.742604	2.9801				hIgG4	17922.8	19694.9	1.09887	3.34987
3	Sample	Tie2	pTie2	pTie2/Tie2 ratio	Relative pTie2/Tie2 (fold to control)			3	Sample	Akt	pAkt	pAkt/Akt ratio	Relative pAkt/Akt (fold to control)
	Control	23039.9	9874.49	0.428583	1				Control	19429.9	6997.47	0.360139	1
	mIgG1	16942.7	19416.7	1.14602	2.67398				mIgG1	25041.8	23032.4	0.919758	2.5539
	hIgG1	19999	26289.4	1.31454	3.06717				hIgG1	20759.1	24185.6	1.16506	3.23503
	hIgG2	20297.3	17799	0.876917	2.04609				hIgG2	25053.8	15616.9	0.623336	1.73082
	hIgG4	21374.5	26696.3	1.24898	2.91421				hIgG4	20200.3	21069.4	1.04302	2.89617
4	Sample	Tie2	pTie2	pTie2/Tie2 ratio	Relative pTie2/Tie2 (fold to control)			4	Sample	Akt	pAkt	pAkt/Akt ratio	Relative pAkt/Akt (fold to control)
	Control	22170.7	10110.6	0.456033	1				Control	27814.6	12216.3	0.439205	1
	mIgG1	16847.1	26379.6	1.56582	3.43357				mIgG1	21428.7	26799.8	1.25065	2.84752
	hIgG1	15984.8	17565.4	1.09888	2.40965				hIgG1	22619.4	25426.3	1.1241	2.55939
	hIgG2	17046.2	13735.1	0.805758	1.76688				hIgG2	18846.8	15453.1	0.819936	1.86686
	hIgG4	22707.1	27048.7	1.1912	2.61209				hIgG4	19013	20206.6	1.06278	2.41978
5	Sample	Tie2	pTie2	pTie2/Tie2 ratio	Relative pTie2/Tie2 (fold to control)			5	Sample	Akt	pAkt	pAkt/Akt ratio	Relative pAkt/Akt (fold to control)
	Control	16819	5566.14	0.330943	1				Control	23867	7804.25	0.326989	1
	mIgG1	15609.8	18222.9	1.1674	3.52748				mIgG1	25031.9	22877.1	0.913917	2.79495
	hIgG1	16785.1	22320.3	1.32977	4.01813				hIgG1	22142.5	20219.9	0.913171	2.79267
	hIgG2	19772.3	10587	0.535442	1.61793				hIgG2	21189.2	12512.8	0.590524	1.80595
	hIgG4	15576.2	13083.1	0.839944	2.53803				hIgG4	25413	20926.7	0.823465	2.51833

## Sheet: Fig.6c
	hIgG1	<Tetragonal	Tetragonal	Pentagonal	Hexagonal	>Hexagonal	linear		hIgG2	<Tetragonal	Tetragonal	Pentagonal	Hexagonal	>Hexagonal	linear		hIgG4	<Tetragonal	Tetragonal	Pentagonal	Hexagonal	>Hexagonal	linear
	Micrograph 1	9	14	10	6	5	4		Micrograph 1	14	0	5	1	2	14		Micrograph 1	2	26	10	7	7	19
	Micrograph 2	15	19	9	4	7	5		Micrograph 2	11	4	1	1	1	14		Micrograph 2	5	22	15	3	1	11
	Micrograph 3	6	23	7	9	4	6		Micrograph 3	4	0	0	0	3	15		Micrograph 3	4	22	16	4	2	11
	Micrograph 4	13	28	17	14	7	3		Micrograph 4	13	0	1	1	4	28		Micrograph 4	1	9	13	9	9	5
	Micrograph 5	10	22	21	5	6	6		Micrograph 5	13	0	2	0	3	25		Micrograph 5	1	14	10	7	6	15
	Micrograph 6	14	20	17	13	7	5		Micrograph 6	21	0	0	0	0	37		Micrograph 6	2	22	12	6	5	15
	Micrograph 7	18	15	15	14	2	5		Micrograph 7	14	0	3	0	1	38		Micrograph 7	2	17	15	8	1	19
	Micrograph 8	14	18	11	9	6	3		Micrograph 8	6	1	2	0	1	20		Micrograph 8	3	22	8	4	7	16
	Micrograph 9	21	22	17	10	7	6		Micrograph 9	12	2	2	0	4	28		Micrograph 9	3	16	10	8	7	17
	Micrograph 10	20	16	17	7	6	5		Micrograph 10	15	2	1	0	3	19		Micrograph 10	4	21	9	4	14	18
	Micrograph 11	15	26	16	10	4	8		Micrograph 11	10	1	1	0	0	18		Micrograph 11	5	12	10	7	5	19
	Micrograph 12	13	11	19	14	2	9		Micrograph 12	19	1	2	0	1	18		Micrograph 12	3	15	18	7	4	16
	Micrograph 13	15	26	14	10	3	7		Micrograph 13	14	2	1	0	0	23		Micrograph 13	7	20	18	7	11	24
	Micrograph 14	10	26	11	6	2	10		Micrograph 14	16	1	2	0	1	18		Micrograph 14	2	16	22	10	2	18
	Micrograph 15	12	25	25	4	4	4		Micrograph 15	6	0	1	1	3	23		Micrograph 15	5	12	11	8	6	14
	Micrograph 16	11	16	23	9	7	6		Micrograph 16	15	0	1	3	1	24		Micrograph 16	6	16	14	4	13	10
	Micrograph 17	14	24	20	6	6	0		Micrograph 17	12	1	3	0	1	40		Micrograph 17	2	13	18	6	10	22
	Micrograph 18	12	17	18	7	4	3		Micrograph 18	11	0	0	0	0	26		Micrograph 18	2	20	15	8	10	21
	Micrograph 19	12	29	12	8	0	6		Micrograph 19	8	0	1	1	1	20		Micrograph 19	5	13	23	4	4	13
	Micrograph 20	12	27	19	9	5	4		Micrograph 20	12	2	1	1	3	16		Micrograph 20	0	23	14	4	7	22
	Total	266	424	318	174	94	105		Micrograph 21	5	2	1	0	0	25		Total	64	351	281	125	131	325
	%	19.2614	30.7024	23.0268	12.5996	6.80666	7.60319		Micrograph 22	8	1	1	0	5	12		%	5.01175	27.4863	22.0047	9.78857	10.2584	25.4503
	Total particle	1381							Micrograph 23	6	3	4	2	0	17		Total particle	1277
									Micrograph 24	10	1	1	1	4	28
									Micrograph 25	7	2	1	0	0	24
									Micrograph 26	10	0	2	1	1	24
									Micrograph 27	3	1	2	1	0	20
									Micrograph 28	5	0	0	0	0	33
									Micrograph 29	7	2	1	0	2	39
									Micrograph 30	9	0	0	0	0	29
									Total	316	29	43	14	45	715
									%	27.1945	2.4957	3.70052	1.20482	3.87263	61.5318
									Total particle	1162
%	<4	4	5	6	>6	linear	Total
IgG1	19.2614	30.7024	23.0268	12.5996	6.80666	7.60319	100
IgG2	27.1945	2.4957	3.70052	1.20482	3.87263	61.5318	100
IgG4	5.01175	27.4863	22.0047	9.78857	10.2584	25.4503	100

## Sheet: Fig.7b
1	Sample		Tie2	pTie2	pTie2/Tie2 ratio	Relative pTie2/Tie2 (fold to control)			1	Sample		Akt	pAkt	pAkt/Akt ratio	Relative pAkt/Akt (fold to control)
	Control		8991.18	1776.84	0.19762	1				Control		7884.6	2685.77	0.340635	1
	hTAAB	1 ug/ml	10150.6	7694.32	0.758015	3.83571				hTAAB	1 ug/ml	10540.9	6455.44	0.612416	1.79787
		10 ug/ml	9107.08	11856.7	1.30192	6.588					10 ug/ml	9286.52	11927.8	1.28443	3.77068
	hzTAAB-H1L1	1 ug/ml	10018.5	6477.98	0.646602	3.27194				hzTAAB-H1L1	1 ug/ml	11416.6	3063.25	0.268314	0.787688
		10 ug/ml	8912.62	7410.98	0.831516	4.20764					10 ug/ml	11623.1	10401.1	0.894864	2.62705
	hzTAAB-H2L1	1 ug/ml	11336.6	7806.84	0.688638	3.48465				hzTAAB-H2L1	1 ug/ml	12580	5450.4	0.433258	1.27191
		10 ug/ml	6902.81	2888.45	0.418445	2.11742					10 ug/ml	12914.9	11371	0.880459	2.58476
	hzTAAB-H1L2	1 ug/ml	9265.2	3233.59	0.349004	1.76603				hzTAAB-H1L2	1 ug/ml	12274.7	5820.79	0.47421	1.39213
		10 ug/ml	11420.4	12303.3	1.07731	5.45139					10 ug/ml	11225.9	11796.5	1.05083	3.08491
	hzTAAB-H2L2	1 ug/ml	10387	9418.96	0.9068	4.5886				hzTAAB-H2L2	1 ug/ml	11480.8	5943.45	0.517688	1.51977
		10 ug/ml	9593.55	12221.9	1.27397	6.44656					10 ug/ml	9517.88	11230.5	1.17994	3.46393
2	Sample		Tie2	pTie2	pTie2/Tie2 ratio	Relative pTie2/Tie2 (fold to control)			2	Sample		Akt	pAkt	pAkt/Akt ratio	Relative pAkt/Akt (fold to control)
	Control		13554.6	2758.06	0.203478	1				Control		11209	6312.13	0.563132	1
	hTAAB	1 ug/ml	11926.7	8186.23	0.68638	3.37324				hTAAB	1 ug/ml	9837.84	6975.26	0.709023	1.25907
		10 ug/ml	12978.4	14160.2	1.09106	5.36205					10 ug/ml	9126.64	15808.5	1.73213	3.07589
	hzTAAB-H1L1	1 ug/ml	12810.5	5901.43	0.460669	2.26398				hzTAAB-H1L1	1 ug/ml	10614.7	5074.07	0.478024	0.848868
		10 ug/ml	11829.1	11273.9	0.953063	4.68387					10 ug/ml	10656.7	10483.2	0.983711	1.74686
	hzTAAB-H2L1	1 ug/ml	15003.8	11105.5	0.740178	3.63764				hzTAAB-H2L1	1 ug/ml	12874	10941.2	0.849867	1.50918
		10 ug/ml	13396.8	13810.1	1.03085	5.06617					10 ug/ml	10838	12123.9	1.11865	1.98648
	hzTAAB-H1L2	1 ug/ml	13390.4	12178.5	0.9095	4.46978				hzTAAB-H1L2	1 ug/ml	11506.2	10024.5	0.871231	1.54712
		10 ug/ml	13427.5	14016.5	1.04387	5.13012					10 ug/ml	11941.4	14716.2	1.23236	2.1884
	hzTAAB-H2L2	1 ug/ml	12302	11743.9	0.954632	4.69158				hzTAAB-H2L2	1 ug/ml	9772.28	10181.1	1.04183	1.85007
		10 ug/ml	12857.4	15335.8	1.19276	5.86189					10 ug/ml	10618.4	13105.5	1.23423	2.19172
3	Sample		Tie2	pTie2	pTie2/Tie2 ratio	Relative pTie2/Tie2 (fold to control)			3	Sample		Akt	pAkt	pAkt/Akt ratio	Relative pAkt/Akt (fold to control)
	Control		13226	3885.6	0.293786	1				Control		8420.59	3927.2	0.46638	1
	hTAAB	1 ug/ml	9699.69	7946.49	0.819252	2.7886				hTAAB	1 ug/ml	8718.38	8364.38	0.959396	2.05711
		10 ug/ml	11096.4	11733.1	1.05737	3.59913					10 ug/ml	8509.25	13532	1.59027	3.40982
	hzTAAB-H1L1	1 ug/ml	10102.3	6681.55	0.661392	2.25127				hzTAAB-H1L1	1 ug/ml	8411.79	5312.47	0.63155	1.35415
		10 ug/ml	10015.3	10116.7	1.01012	3.43829					10 ug/ml	8030.79	8390.55	1.0448	2.24023
	hzTAAB-H2L1	1 ug/ml	11305	8965.08	0.79302	2.69931				hzTAAB-H2L1	1 ug/ml	10295.7	8607.2	0.836002	1.79253
		10 ug/ml	11065.5	12081.3	1.0918	3.7163					10 ug/ml	9391.4	12648.4	1.3468	2.88778
	hzTAAB-H1L2	1 ug/ml	11387.7	10662.1	0.936283	3.18696				hzTAAB-H1L2	1 ug/ml	10565.3	7563.89	0.715916	1.53505
		10 ug/ml	11527.3	12118.1	1.05125	3.5783					10 ug/ml	8888.84	11156.5	1.25511	2.69118
	hzTAAB-H2L2	1 ug/ml	11923.4	10991.6	0.921849	3.13783				hzTAAB-H2L2	1 ug/ml	9511.13	5758.64	0.605463	1.29822
		10 ug/ml	12512.1	15630.4	1.24922	4.25215					10 ug/ml	8120.08	12264.1	1.51035	3.23845

## Sheet: Fig.7d
Number of TUNEL-positive cells	Control	CA-1	3H7	H2L2
1	93	7	7	8
2	89	11	10	11
3	94	9	11	7
Number of migrated cells	Control	CA-1	3H7	H2L2
1	123	247	275	260
2	131	258	299	253
3	118	266	229	223
Number of sprouts	Control	CA-1	3H7	H2L2
1	53	112	122	127
2	47	101	109	115
3	59	106	119	111

[truncated: 6 more sheets: Fig.7f, Fig.7g, Supplementary Fig.1a, Supplementary Fig.1b, Supplementary Fig.2a, Supplementary Fig.5e]
